# Supplementary material for: Oxidative DNA Damage in Kidneys and Heart of Hypertensive Mice Is Prevented by Blocking Angiotensin II and Aldosterone Receptors
Source: PLoS One. 2014 Dec 31;9(12):e115715. doi: 10.1371/journal.pone.0115715 (PMC4297153; doi:10.1371/journal.pone.0115715)
Supplement: S1 Table — Raw data belonging to Tables 3 and 4 and Figs. 1 , 3 , 4 and 5 . Data in gray: raw data without normalization, data in black: final data included in the manuscript. (XLS) [file pone.0115715.s001.xls]

## Sheet: Tabelle1
KIDNEY	mean gray values of DHE fluorescence							HEART	mean gray values of DHE fluorescence
	Control	AngII	Candesartan	Ramipril	Tempol				Control	Ang II	Candesartan	Eplerenon	Tempol
1		0.140915	0.131111					1		0.156373	0.20305
2	0.0944444	0.144771		0.126307	0.136209			2	0.0928105	0.221569			0.217974
3	0.0993464	0.154412	0.116667	0.128105	0.153595			3	0.139477	0.253203	0.244444		0.198529
4	0.123203	0.150654	0.142222	0.148366	0.128595			4	0.166013	0.302484	0.178431	0.178105	0.167974
5	0.0905229	0.139434	0.155991	0.149455	0.077451			5	0.116078	0.139379	0.143399	0.152505	0.111895
6	0.102832	0.194989	0.0786928	0.170588	0.128366			6	0.0781046	0.177996	0.1561	0.172026	0.121438
7	0.125327	0.154031	0.14085	0.126144	0.127974			7	0.0839869	0.161307	0.0920262	0.145229	0.0852288
8	0.125163	0.176601	0.152418	0.13268				8	0.077451	0.144118	0.113617	0.133824
KIDNEY	mean gray values of DHE fluorescence normalized to the mean of the control group							HEART	mean gray values of DHE fluorescence normalized to the mean of the control group
	Control	AngII	Candesartan	Ramipril	Tempol				Control	AngII	Candesartan	Ramipril	Tempol
1		1.29647	1.20627					1		1.45189	1.88528
2	0.868924	1.33195		1.16207	1.25317			2	0.861725	2.05722			2.02384
3	0.914024	1.42065	1.07338	1.17861	1.41313			3	1.29502	2.35093	2.26961		1.8433
4	1.13351	1.38607	1.3085	1.36502	1.18312			4	1.5414	2.8085	1.6567	1.65366	1.5596
5	0.832844	1.28284	1.43518	1.37504	0.712578			5	1.07776	1.2941	1.33143	1.41598	1.03893
6	0.946095	1.79397	0.724003	1.56948	1.18102			6	0.725184	1.65265	1.44936	1.59723	1.12752
7	1.15305	1.41714	1.29587	1.16057	1.17741			7	0.779801	1.4977	0.854443	1.34842	0.791331
8	1.15155	1.6248	1.40231	1.2207				8	0.719116	1.3381	1.05491	1.24252
KIDNEY	ratio NOX4/Gapdh Western Blot							HEART	ratio NOX4/Gapdh Western Blot							KIDNEY	relative mRNA expression Nox1							KIDNEY	relative mRNA expression Nox2							KIDNEY	relative mRNA expression Nox4
	Control	Ang II	Candesartan	Eplerenon	Tempol				Control	Ang II	Candesartan	Eplerenon	Tempol				Control	Ang II	Candesartan	Eplerenon	Tempol				Control	Ang II	Candesartan	Eplerenon	Tempol				Control	Ang II	Candesartan	Eplerenon	Tempol
1		0.0202857	0.157523					1		0.514202	0.594232					1		0.945492	0.601774					1		0.861087	1.81285					1		0.883205	1.33287
2	0.00308609	0.0990344			0.652742			2	0.522757	1.16331			1.04726			2	1	0.678196			0.600737			2	1	0.825083			1.00193			2	1	0.826371			1.57171
3	0.102261	0.767469	0.634494		0.0120704			3	0.971582	0.846038	1.72656		0.63292			3	1	1.80685	0.817309		1.14981			3	1	2.51227	0.847467		1.03697			3	1	1.82533	0.793257		0.791415
4	0.0148661	0.919455	0.00550054	0.44531	0.142597			4	0.536179	0.513862	0.984133	0.78495	0.559852			4	1	1.09806	0.186499	0.630756	2.4721			4	1	0.851303	0.498147	1.05025	0.87101			4	1	0.781767	1.6613	1.41949	0.61691
5	0.0351822	1.68801	0.342387	0.900787	0.0671491			5	0.682245	0.676407	0.51602	1.16231	0.586956			5	1	1.44027	1.5308	0.830609	0.359347			5	1	1.74746	0.894772	0.669486	0.420438			5	1	0.783483	1.77235	0.661595	0.501818
6	0.355033		0.232722	0.105384	0.0471377			6	0.61907	0.859185	0.653704	0.837201	1.49647			6	1	0.228312	1.08661	1.15655	0.925013			6	1	0.632325	1.06004	0.626612	0.580086			6	1	1.07482	0.647853	0.762144	0.685602
7	0.183385	0.703621	0.00865491	0.118672	0.00336976			7	0.674997	0.52049	0.919801	0.538916	0.702109			7	1	0.874202	0.550751	2.54022	0.50836			7	1	0.464952	0.641568	0.751438	0.70896			7	1	1.13163	0.633601	1.06599	0.481597
8	0.0943153	0.564771	0.628103	0.477321				8	0.595647	0.405071	0.482791	0.877744				8	1	0.999241	0.556483	0.451841				8	1	0.542281	0.688511	0.644738				8	1	0.885096	0.945115	1.09118
KIDNEY	%Nrf2-positive nuclei							HEART	%Nrf2-positive nuclei
	Control	Ang II	Candesartan	Eplerenon	Tempol				Control	Ang II	Candesartan	Eplerenon	Tempol
1		8.50581	2.68765					1		8.31342	0.977074
2	1.61061	8.58626			1.39191			2	0.616878	1.48641			2.78064
3	0.0891634	9.90352	1.95509		2.45141			3	5.10971	6.52444	0.612752		0.820292
4	1.68788	7.85608	0.802927	6.52966	5.01795			4	0.794011	2.94427	2.13617	5.69504	2.22386
5	2.14534	7.61989	3.03597	4.53831	3.8659			5	0.47622	11.5199	0.257883	2.4726	3.13851
6	1.92692	10.4142	2.24292	3.30809	2.72862			6	1.77756	5.10818	0.853456	2.08675	2.01093
7	3.92965	3.60976	2.446	3.60274	2.91868			7	0.14805	3.24202	0.429705	0.694881	2.68296
8	3.66942	8.72718	2.34866	6.95235				8	1.53047	1.54698	0.470779	1.91672
KIDNEY	ratio HO-1/Gapdh Western Blot							HEART	ratio HO-1/Gapdh Western Blot							HEART	ratio SOD/Gapdh Western Blot							HEART	ratio SOD/Gapdh Western Blot normalized to the control
	Control	Ang II	Candesartan	Eplerenon	Tempol				Control	Ang II	Candesartan	Eplerenon	Tempol				Control	Ang II	Candesartan	Eplerenon	Tempol				Control	Ang II	Candesartan	Eplerenon	Tempol
1		1.21147	0.0576827					1	0.430628	0.668551	0.938848	1.24283	0.724506			1		1.08115	1.07937					1	1	1.24873	1.24667
2	0.160958	2.22049			0.0407378			2	0.935104	1.38382	5.54908	1.07607	0.735918			2	0.865799	1.29441			1.07407			2	1	0.852956			1.24055
3	0.155042	1.52842	0.38407		0.095451			3	0.248562	0.350171	0.369007	0.814613	0.42732			3	0.691506	0.959471	1.4456		1.34169			3	1	1.38751	0.95258		0.884108
4	0.0394528	2.8384	0.119442	0.0586823	0.068794			4	0.716505	1.34283	1.1994	0.584296	1.37269			4	1.43143	5.31028	2.05096	1.4756	1.16633			4	1	4.47805	1.4328	1.70433	0.8148
5	0.0792646	0.696321	0.0514891	0.0253129	0			5	0.775796	1.11615	0.677327	0.526347	1.62216			5	1.18585	0.967917	1.05218	1.53511	1.11591			5	1	0.754867	0.887284	1.01156	0.941028
6	0		0.254609	0.0789356	0.0500032			6	0.485913	0.285828	1.07177	0.469403	0.953637			6	1.28224	1.37043	1.3346	2.01906	0.668195			6	1	1.68473	1.04084	1.41052	0.767221
7	0.0434696	0.940144	0.0613958	1.20095	0.0659095			7	1.062	0.623503	1.04936					7	0.813444	1.68905	1.43268	0.990648	1.17666			7	1	2.04232	1.76125	0.835394	1.44652
8	0.0239522	2.15481	0.468345	0.00856968				8		0.537391						8	0.827028	1.11906	1.36893	0.727043				8		1.35311	1.65524	0.753657
KIDNEY	%NF-kB-positive nuclei							HEART	%NF-kB-positive nuclei
	Control	Ang II	Candesartan	Eplerenon	Tempol				Control	Ang II	Candesartan	Eplerenon	Tempol
1		2.68564	0.778115					1			1.65389
2	1.02465	5.02971			0.939601			2	0.386598	1.59638			0.957021
3	0.60528	2.97481	0.462931		1.13651			3	1.07695	1.58531	1.6014		0.685119
4	0.862803	2.76604	0.688406	0.812434	1.23965			4	1.26547	0.191583	0.478069	1.30798	2.41649
5	0.28294	2.36209	0.364207	1.46391	0.84364			5		0.695825	4.13092	2.67577	0.849815
6	0.974664	1.97649		0.97578	0.693065			6	1.68434	0.957549	1.9433	1.05396	2.06013
7	1.45197	1.58835	0.647503	3.02105	0.916408			7	1.13911	0.931749	2.40149	1.9862	1.50489
8	0.516049	3.2641	1.16061	1.7293				8	2.48307	2.12089	0.722543	1.43428
KIDNEY	g-H2AX-positive nuclei/mm2							HEART	g-H2AX-positive nuclei/mm2
	Control	Ang II	Candesartan	Eplerenon	Tempol				Control	Ang II	Candesartan	Eplerenon	Tempol
1		6.6166	2.3644					1		1.673	0.902
2	1.0856	8.3942			2.5195			2	0.193	1.4633			0.783
3	2.7353	3.6098	3.9297		2.1259			3	0.392	1.651	0.873		0.48
4	1.3437	9.3834	0.9896	3.4707	4.0685			4	0.562	1.086	0.478	1.006	0.64
5	2.6528	5.2257	1.9814	3.302	2.841			5	0.586	0.746	1.112	0.554	0.85
6	1.2641	4.56	1.4406	3.0743	2.8879			6	0.793	0.894	0.457	0.351	0.534
7	2.463	9.6227	0.8694	3.2878	1.6704			7	0.8543	0.854	0.178	0.523	0.463
8	2.1749	6.4015	3.0185	1.9345				8	0.451	0.767	0.206	0.717
KIDNEY	%PADPR-positive nuclei							HEART	%PADPR-positive nuclei
	Control	Ang II	Candesartan	Eplerenon	Tempol				Control	Ang II	Candesartan	Eplerenon	Tempol
1		9.88506	3.74393					1		6.06439	2.40661
2	1.35136	9.06048			5.42537			2	4.16151	3.35083			2.85506
3	2.09889	8.62204	4.60696		3.1455			3	2.40771	4.61113	3.61622		1.56657
4	1.73295	6.68463	1.85286	6.41703	2.39857			4	1.2117	8.46983	2.82256	7.62022	0.669507
5	3.62429	8.69938	3.14862	4.29984	2.59389			5	2.14387	3.57946	1.85354	1.42648	1.53327
6	3.46826	5.71458	3.25235	3.36583	2.99698			6	1.29222	5.60278	0.809634	2.41079	3.41375
7	3.52347	11.9948	0.986204	4.67611	6.04282			7	0.800105	5.2905	1.28352	2.62362	0.541131
8	1.22906	17.3959	3.84177	8.89606				8	3.65888	9.14714	1.85286	2.29276
URINE	8-oxodG excretion [ng/20 h]							URINE	8-oxodGuo excretion [ng/20 h]
	Control	Ang II	Candesartan	Eplerenon	Tempol				Control	Ang II	Candesartan	Eplerenon	Tempol
1		4.15003	1.10634					1		30.6123	9.31833
2	1.44452	7.12858			6.80909			2	8.67796	40.553			34.4724
3	3.20854	7.40956	1.34256		9.37411			3	21.4016	54.5814	8.77072		60.9971
4	1.34596	3.47366	1.23039		3.04483			4	6.48513	34.1852	6.57849		33.6645
5	1.69944	7.2974	3.15076	7.899	5.20992			5	6.97528	33.6585	12.0654	46.5019	35.4061
6	1.86315	7.55996	2.20927	5.93218	9.64376			6	8.79167	39.2393	8.07948	32.1264	64.1571
7	4.79015	8.35615	1.73286	2.34976	1.80027			7	15.0817	26.6623	7.22665	11.802	6.04944
8		5.95144		2.90038				8		25.6389		24.8968
	SBP [mm Hg]								DBP [mm Hg]
	Control	Ang II	Candesartan	Eplerenon	Tempol				Control	Ang II	Candesartan	Eplerenon	Tempol
1		161	119					1		109	103
2	110	161			156			2	85	145			135
3	118	170	91		169			3	103	118	66		150
4	119	147	86	177	167			4	94	108	76	126	155
5	108	152	115	169	188			5	79	114	110	146	159
6	107	152	102	143	144			6	88	130	89	88	113
7	110	152	121	176	165			7	92	140	104	150	138
8	105	150	94	147				8	89	97	64	148
									Weight [g]
									Control	Ang II	Candesartan	Eplerenon	Tempol
								1		28.094	30.861
								2	29.66	28.62			29.758
								3	30.258	28.9	30.264		28.94
								4	27.92	28.797	30.22	26.72	28.35
								5	32.758	29.486	33.964	29.214	26.858
								6	31.505	31.201	33.171	26.679	30.063
								7	29.973	25.933	33.41	30.005	30.408
								8	32.94	25.688	30.59	30.373
	Left kidney weight [g]								Heart weight [g]
	Control	Ang II	Candesartan	Eplerenon	Tempol				Control	Ang II	Candesartan	Eplerenon	Tempol
1		0.185	0.191					1		0.195	0.166
2	0.185	0.174			0.206			2		0.23			0.209
3	0.209	0.213	0.205		0.195			3	0.189	0.26	0.156		0.26
4	0.178	0.201	0.194	0.171	0.199			4	0.15	0.248	0.177	0.221	0.258
5	0.263	0.196	0.223	0.175	0.201			5	0.252	0.254	0.17	0.197	0.207
6	0.198	0.196	0.204	0.161	0.212			6	0.284	0.254	0.152	0.311	0.277
7	0.212	0.174	0.236	0.176	0.173			7	0.188	0.247	0.231	0.189	0.221
8	0.209	0.191	0.218	0.177				8	0.219	0.226	0.184	0.246
	Diuresis [ml/20h]																Serum creatinine [mg/ml]								Creatinine clearance [ml/h]
	Control	Ang II	Candesartan	Eplerenon	Tempol												Control	Ang II	Candesartan	Eplerenon	Tempol				Control	Ang II	Candesartan	Eplerenon	Tempol
1		3.3	0.9													1		0.3	0.1					1		5.555	13.41
2	1	4.4			2											2	0.2	0.2			0.1			2	8	13.86			13
3	2.4	4	1.5		2.8											3	0.1	0.1	0.1		0.1			3	22.8	22.2	19.875		23.52
4	1.4	4.2	1.2	4.2	2.5											4	0.1	0.2	0.1	0.2	0.2			4	21.84	13.44	19.62	9.765	9.875
5	1.2	3.8	0.9	2.2	1.7											5	0.1	0.1	0.1	0.1	0.1			5	18.72	16.72	12.465	9.24	19.805
6	1.5	4.65	1.6	1.7	3.2											6	0.2	0.2	0.1	0.2	0.1			6	10.7625	11.3925	19.04	6.1625
7	1.3	3.3	1.5	2.5	1.4											7	0.1	0.2	0.1	0.2	0.1			7	20.28	4.8675	18.9	8.3125	18.08
8	2.8	3.4	1.15	3.2												8	0.1	0.2	0.2	0.2				8	36.68	9.775	10.2062	10.48	5.11
	Albumin/ creatinine [mg/mg]								Aldosterone/ creatinine [µg/mg]
	Control	Ang II	Candesartan	Eplerenon	Tempol				Control	Ang II	Candesartan	Eplerenon	Tempol
1		0.863598	0.051741					1		0.0341287	0.0120537
2	0.0452391	0.663294			0.725845			2	0.0081125	0.034381			0.0626615
3	0.051577		0.0330672		0.558242			3	0.00996842	0.0494054	0.0112264		0.0365298
4	0.0366896	0.562228	0.0648716	0.586727	0.454989			4	0.00795833	0.0215859	0.00966361	0.0584946	0.0283861
5	0.0606117	0.766563	0.0542798	0.539986	0.372291			5	0.010109	0.0427841	0.0116787	0.0736786	0.0266052
6	0.0432242	0.622616	0.0551726	0.260472	0.173728			6	0.00852265	0.0237347	0.0107185	0.0481793	0.0399558
7	0.0587009	1.10766	0.0518066	0.588764	1.02291			7	0.0124391	0.0913898	0.0129206	0.0536917	0.0224521
8	0.0588045	0.274749	0.0528765	0.570136				8	0.0109885	0.0419565	0.00868169	0.0553511
	GSI								MSI
	Control	Ang II	Candesartan	Eplerenon	Tempol				Control	Ang II	Candesartan	Eplerenon	Tempol
1		0.62	0.22					1		0.64	0.32
2	0.1	0.46			0.32			2	0.26	0.62			0.24
3	0.14	0.32	0.16		0.34			3	0.18	0.44	0.26		0.18
4	0.3	0.58	0.34	0.46	0.3			4	0.2	0.44	0.2	0.44	0.32
5	0.24	0.52	0.06	0.38	0.2			5	0.16	0.24	0.42	0.36	0.48
6	0.14	0.62	0.16	0.54	0.32			6	0.12	0.42	0.28	0.32	0.64
7	0.24	0.28	0.12	0.36	0.38			7	0.1	0.64	0.3	0.3	0.54
8	0.22	0.56	0.34	0.24				8	0.14	0.54	0.26	0.34
	GSI, normalized to the mean of the control								MSI, normalized to the mean of the control
	Control	Ang II	Candesartan	Eplerenon	Tempol				Control	Ang II	Candesartan	Eplerenon	Tempol
1		3.14493	1.11594					1		3.86207	1.93103
2	0.507246	2.33333			1.62319			2	1.56897	3.74138			1.44828
3	0.710145	1.62319	0.811594		1.72464			3	1.08621	2.65517	1.56897		1.08621
4	1.52174	2.94203	1.72464	2.33333	1.52174			4	1.2069	2.65517	1.2069	2.65517	1.93103
5	1.21739	2.63768	0.304348	1.92754	1.01449			5	0.965517	1.44828	2.53448	2.17241	2.89655
6	0.710145	3.14493	0.811594	2.73913	1.62319			6	0.724138	2.53448	1.68966	1.93103	3.86207
7	1.21739	1.42029	0.608696	1.82609	1.92754			7	0.603448	3.86207	1.81034	1.81034	3.25862
8	1.11594	2.84058	1.72464	1.21739				8	0.844828	3.25862	1.56897	2.05172
	TSI								VSI
	Control	Ang II	Candesartan	Eplerenon	Tempol				Control	Ang II	Candesartan	Eplerenon	Tempol
1		0.375	0.1875					1		1.6	0.5
2	0.125	0.6875			0.3125			2	0.5	1.8			0.8
3	0.0625	0.375	0.1875		0.1875			3	0.4	1.7	0.6		0.8
4	0.25	0.5	0.125	0.25	0.25			4	0.6	1.8	1	1.1	1
5	0.3125	0.5	0.1875	0.125	0.25			5	0.6	1.5	0.6	1	0.9
6	0.125	0.375	0.1857	0.125	0.25			6	0.3	1.3	1	0.8	0.7
7	0.0625	0.25	0.1875	0.1875	0.1875			7	0.4	1.3	0.7	0.9	0.8
8	0.1875	0.3125	0.25	0.25				8	0.5	1.6	0.7	0.8
	TSI, normalized to the mean of the control								VSI, normalized to the mean of the control
	Control	Ang II	Candesartan	Eplerenon	Tempol				Control	Ang II	Candesartan	Eplerenon	Tempol
1		2.33333	1.16667					1		3.39394	1.06061
2	0.777778	4.27778			1.94444			2	1.06061	3.81818			1.69697
3	0.388889	2.33333	1.16667		1.16667			3	0.848485	3.60606	1.27273		1.69697
4	1.55556	3.11111	0.777778	1.55556	1.55556			4	1.27273	3.81818	2.12121	2.33333	2.12121
5	1.94444	3.11111	1.16667	0.777778	1.55556			5	1.27273	3.18182	1.27273	2.12121	1.90909
6	0.777778	2.33333	1.15547	0.777778	1.55556			6	0.636364	2.75758	2.12121	1.69697	1.48485
7	0.388889	1.55556	1.16667	1.16667	1.16667			7	0.848485	2.75758	1.48485	1.90909	1.69697
8	1.16667	1.94444	1.55556	1.55556				8	1.06061	3.39394	1.48485	1.69697
